# Supplementary material for: Design and Synthesis of New 5-aryl-4-Arylethynyl-1H-1,2,3-triazoles with Valuable Photophysical and Biological Properties
Source: Molecules. 2021 May 10;26(9):2801. doi: 10.3390/molecules26092801 (PMC8126154; doi:10.3390/molecules26092801)
Supplement: Supplementary file 1 [file molecules-26-02801-s001.zip]

Archive with 1 entries (1 files):
- molecules-1209038-supplementary.pdf
